# Supplementary material for: Differentinating between non-transfusion dependant β-thalassemia and iron deficinecy anemia in children using ROC and logistic regression analysis: two novel discrimination indices designed for pediatric patients
Source: Front Pediatr. 2024 Jan 16;11:1258054. doi: 10.3389/fped.2023.1258054 (PMC10824984; doi:10.3389/fped.2023.1258054)
Supplement: Supplementary file 2 [file Table2.xlsx]

## Sheet: Sheet1
Formula
CroThalDD-LM1	X1	X2	X3					CroThalDD-LM2	X1	X2	X3
Insert	MCH	MCV	Hb	y	f(x)			Insert	RBC	MCHC	RTIC (aps.)	y	f(x)
	29	84.6	99	-5.37776	0.00459693							-129.369	6.54467e-57
	28.4	76.6	101	4.1821	0.984963							-129.369	6.54467e-57
				6.7405	0.998819							-129.369	6.54467e-57
				6.7405	0.998819							-129.369	6.54467e-57
				6.7405	0.998819							-129.369	6.54467e-57
				6.7405	0.998819							-129.369	6.54467e-57
				6.7405	0.998819							-129.369	6.54467e-57
				6.7405	0.998819							-129.369	6.54467e-57
				6.7405	0.998819							-129.369	6.54467e-57
